# Supplementary material for: Facile Synthesis of Quinolinecarboxylic Acid–Linked Covalent Organic Framework via One–Pot Reaction for Highly Efficient Removal of Water–Soluble Pollutants
Source: Molecules. 2023 Apr 27;28(9):3752. doi: 10.3390/molecules28093752 (PMC10179942; doi:10.3390/molecules28093752)
Supplement: Supplementary file 1 [file molecules-28-03752-s001.zip]

Archive with 1 entries (1 files):
- molecules-2376368-supplementary.pdf
